# Supplementary material for: Living in the Southern Hemisphere: Metabolic Syndrome and Its Components in Amazonian Riverine Populations
Source: J Clin Med. 2021 Aug 17;10(16):3630. doi: 10.3390/jcm10163630 (PMC8396977; doi:10.3390/jcm10163630)
Supplement: Supplementary file 1 [file jcm-10-03630-s001.zip]

Archive with 1 entries (1 files):
- jcm-1261225-supplementary.pdf
